# Supplementary material for: Effect of a single pill concept on clinical and pharmacoeconomic outcomes in cardiovascular diseases
Source: Eur Heart J Cardiovasc Pharmacother. 2024 Jul 31;10(8):686–93. doi: 10.1093/ehjcvp/pvae059 (PMC11724138; doi:10.1093/ehjcvp/pvae059)
Supplement: pvae059_Supplemental_Files [file pvae059_supplemental_files.zip]

Archive with 2 entries (2 files):
- Supplemental Table 1.tif
- Supplemental Table 2.tif
